# Supplementary material for: High-Content Drug Discovery Targeting Molecular Bladder Cancer Subtypes
Source: Int J Mol Sci. 2022 Sep 14;23(18):10605. doi: 10.3390/ijms231810605 (PMC9506379; doi:10.3390/ijms231810605)
Supplement: Supplementary file 1 [file ijms-23-10605-s001.zip]

Archive with 3 entries (3 files):
- ijms-1905819-supplementary.pdf
- Table S1 Drug sets CCLE.xlsx
- Table S2 Drug Sets in-house drug screen.xlsx
